# Supplementary material for: Is It Feasible to Predict Cardiovascular Risk among Healthy Vegans, Lacto-/Ovo-Vegetarians, Pescatarians, and Omnivores under Forty?
Source: Int J Environ Res Public Health. 2023 Jan 27;20(3):2237. doi: 10.3390/ijerph20032237 (PMC9915557; doi:10.3390/ijerph20032237)
Supplement: Supplementary file 1 [file ijerph-20-02237-s001.zip]

Archive with 3 entries (3 files):
- Questionnaire S1.pdf
- Table S1.pdf
- Tables of Correlations(Tables S2-S4).pdf
